# Supplementary material for: Exploring the recurrent states of football teams’ tactical organization on the pitch during Brazilian official matches
Source: PLoS One. 2024 Aug 12;19(8):e0308320. doi: 10.1371/journal.pone.0308320 (PMC11318918; doi:10.1371/journal.pone.0308320)
Supplement: S1 Appendix — (ZIP) [file pone.0308320.s001.zip › S1_Appendix.tex]

\setstretch{.5}


\clearpage
\begin{table}[!ht]
    \centering
    \caption{Recurrence Quantitative Analysis measures considering the {\bf whole match}.}\label{tab:RP_whole}
    
    \begin{tabular}{cccccccc}
    \toprule
        Team & RR & DET & Lmax & L & ENTR & LAM & TT \\ 
        \midrule
        1 & 59.4 & 46.0 & 21.0 & 3.9 & 1.9 & 62.0 & 4.6 \\ 
        2 & 58.2 & 45.6 & 19.0 & 4.0 & 1.9 & 62.8 & 4.6 \\ 
        3 & 52.6 & 46.3 & 18.0 & 4.0 & 2.0 & 63.8 & 4.7 \\ 
        4 & 51.9 & 45.2 & 23.0 & 4.0 & 2.0 & 63.1 & 4.7 \\ 
        5 & 60.3 & 46.1 & 30.0 & 4.0 & 2.0 & 62.8 & 4.8 \\ 
        6 & 51.7 & 40.3 & 21.0 & 3.8 & 1.8 & 57.6 & 4.3 \\ 
        7 & 56.0 & 46.5 & 20.0 & 4.0 & 2.0 & 63.9 & 4.6 \\ 
        8 & 63.4 & 47.7 & 17.0 & 4.0 & 2.0 & 63.1 & 4.8 \\ 
        9 & 63.7 & 47.9 & 17.0 & 4.0 & 2.0 & 64.8 & 4.5 \\ 
        10 & 59.6 & 45.3 & 22.0 & 3.9 & 1.9 & 62.8 & 4.6 \\ 
        11 & 63.2 & 48.6 & 20.0 & 4.0 & 2.0 & 65.5 & 4.9 \\ 
        12 & 63.3 & 50.3 & 27.0 & 4.1 & 2.1 & 66.3 & 4.9 \\ 
        13 & 50.5 & 45.0 & 17.0 & 4.0 & 2.0 & 62.4 & 4.6 \\ 
        14 & 56.8 & 44.7 & 31.0 & 3.9 & 1.9 & 61.3 & 4.7 \\ 
        15 & 59.6 & 45.5 & 19.0 & 4.0 & 2.0 & 61.4 & 4.9 \\ 
        16 & 55.1 & 39.7 & 18.0 & 3.8 & 1.8 & 56.7 & 4.4 \\ 
        17 & 66.2 & 48.8 & 52.0 & 4.1 & 2.1 & 63.6 & 5.0 \\ 
        18 & 66.2 & 48.8 & 52.0 & 4.1 & 2.1 & 63.6 & 5.0 \\ 
        19 & 60.2 & 43.3 & 14.0 & 3.9 & 1.9 & 60.8 & 4.5 \\ 
        20 & 69.7 & 47.3 & 21.0 & 4.0 & 2.0 & 64.7 & 4.7 \\ 
        21 & 68.3 & 50.3 & 18.0 & 4.1 & 2.1 & 66.8 & 4.7 \\ 
        22 & 60.1 & 46.6 & 17.0 & 4.0 & 2.0 & 62.6 & 4.7 \\ 
        23 & 70.4 & 51.4 & 19.0 & 4.1 & 2.1 & 67.0 & 4.8 \\ 
        24 & 61.0 & 44.9 & 15.0 & 4.0 & 2.0 & 61.1 & 4.7 \\ 
        25 & 63.5 & 47.0 & 23.0 & 4.0 & 2.0 & 63.9 & 4.8 \\ 
        26 & 67.5 & 45.4 & 19.0 & 3.9 & 1.9 & 62.7 & 4.5 \\ 
        27 & 60.2 & 41.8 & 17.0 & 3.9 & 1.9 & 58.3 & 4.5 \\ 
        28 & 72.8 & 51.1 & 21.0 & 4.1 & 2.1 & 65.7 & 5.1 \\ \hline
    \end{tabular}
\end{table}

\begin{table}[!ht]
    \centering
    \caption{Recurrence Quantitative Analysis measures during the {\bf attacking phase}.}\label{tab:RP_attacking}
    
    \begin{tabular}{cccccccc}
    \toprule
        Team & RR & DET & Lmax & L & ENTR & LAM & TT \\ 
        \midrule
        1 & 13.5 & 32.0 & 13.0 & 3.6 & 1.6 & 54.2 & 4.3 \\ 
        2 & 18.1 & 33.6 & 13.0 & 3.7 & 1.6 & 56.2 & 4.2 \\ 
        3 & 10.8 & 31.1 & 11.0 & 3.7 & 1.6 & 53.8 & 4.2 \\ 
        4 & 17.4 & 35.0 & 15.0 & 3.8 & 1.7 & 56.8 & 4.6 \\ 
        5 & 16.4 & 25.2 & 30.0 & 3.5 & 1.4 & 49.8 & 4.2 \\ 
        6 & 13.1 & 25.0 & 21.0 & 3.6 & 1.5 & 49.7 & 4.1 \\ 
        7 & 14.9 & 28.1 & 10.0 & 3.6 & 1.5 & 52.3 & 4.0 \\ 
        8 & 15.6 & 26.7 & 9.0 & 3.5 & 1.3 & 49.1 & 4.0 \\ 
        9 & 20.0 & 34.3 & 16.0 & 3.7 & 1.6 & 55.8 & 4.2 \\ 
        10 & 11.7 & 29.9 & 17.0 & 3.6 & 1.5 & 52.2 & 4.3 \\ 
        11 & 18.4 & 33.6 & 15.0 & 3.7 & 1.7 & 55.5 & 4.4 \\ 
        12 & 14.8 & 42.9 & 21.0 & 3.9 & 1.9 & 63.6 & 4.7 \\ 
        13 & 17.2 & 40.2 & 14.0 & 3.9 & 1.9 & 60.8 & 4.5 \\ 
        14 & 12.0 & 36.0 & 31.0 & 3.8 & 1.8 & 55.8 & 4.5 \\ 
        15 & 15.7 & 37.0 & 13.0 & 3.8 & 1.7 & 55.8 & 4.5 \\ 
        16 & 16.0 & 32.4 & 16.0 & 3.7 & 1.6 & 52.9 & 4.3 \\ 
        17 & 18.2 & 34.5 & 19.0 & 3.7 & 1.6 & 53.1 & 4.3 \\ 
        18 & 15.0 & 36.7 & 24.0 & 3.9 & 1.8 & 56.8 & 4.8 \\ 
        19 & 15.0 & 32.6 & 11.0 & 3.7 & 1.6 & 55.5 & 4.2 \\ 
        20 & 20.2 & 38.5 & 21.0 & 3.8 & 1.8 & 60.3 & 4.5 \\ 
        21 & 30.6 & 39.1 & 16.0 & 3.8 & 1.8 & 59.9 & 4.5 \\ 
        22 & 7.8 & 32.6 & 11.0 & 3.8 & 1.8 & 56.0 & 4.4 \\ 
        23 & 31.6 & 41.5 & 13.0 & 3.9 & 1.9 & 60.2 & 4.6 \\ 
        24 & 7.5 & 32.5 & 10.0 & 3.7 & 1.6 & 53.1 & 4.3 \\ 
        25 & 18.0 & 37.2 & 23.0 & 3.8 & 1.8 & 58.4 & 4.6 \\ 
        26 & 18.4 & 35.5 & 13.0 & 3.7 & 1.7 & 57.5 & 4.3 \\ 
        27 & 12.0 & 31.4 & 11.0 & 3.7 & 1.6 & 51.5 & 4.3 \\ 
        28 & 25.1 & 39.9 & 21.0 & 3.9 & 1.9 & 58.7 & 4.8 \\ \hline
    \end{tabular}
\end{table}

\begin{table}[!ht]
    \centering
    \caption{Recurrence Quantitative Analysis measures during the {\bf defending phase}.}\label{tab:RP_defending}
    
    \begin{tabular}{cccccccc}
    \toprule
        Team & RR & DET & Lmax & L & ENTR & LAM & TT \\ 
        \midrule
        1 & 16.4 & 28.3 & 14.0 & 3.6 & 1.5 & 49.0 & 4.2 \\ 
        2 & 11.5 & 26.3 & 11.0 & 3.5 & 1.4 & 48.9 & 4.2 \\ 
        3 & 15.8 & 33.1 & 18.0 & 3.8 & 1.7 & 55.6 & 4.5 \\ 
        4 & 9.4 & 28.4 & 14.0 & 3.6 & 1.6 & 51.5 & 4.2 \\ 
        5 & 14.0 & 27.4 & 18.0 & 3.6 & 1.5 & 51.4 & 4.3 \\ 
        6 & 13.0 & 19.0 & 8.0 & 3.4 & 1.2 & 40.1 & 3.9 \\ 
        7 & 13.3 & 27.1 & 10.0 & 3.6 & 1.5 & 49.3 & 4.3 \\ 
        8 & 16.3 & 32.2 & 13.0 & 3.6 & 1.6 & 55.0 & 4.3 \\ 
        9 & 12.5 & 31.1 & 13.0 & 3.6 & 1.5 & 54.2 & 4.1 \\ 
        10 & 18.9 & 31.6 & 17.0 & 3.6 & 1.5 & 53.9 & 4.3 \\ 
        11 & 13.6 & 34.9 & 17.0 & 3.8 & 1.8 & 57.2 & 4.6 \\ 
        12 & 17.2 & 33.4 & 27.0 & 3.7 & 1.7 & 54.2 & 4.4 \\ 
        13 & 9.5 & 27.7 & 10.0 & 3.6 & 1.5 & 48.8 & 4.0 \\ 
        14 & 16.9 & 33.7 & 13.0 & 3.7 & 1.7 & 53.9 & 4.4 \\ 
        15 & 15.6 & 36.2 & 17.0 & 3.8 & 1.8 & 55.9 & 4.7 \\ 
        16 & 13.0 & 29.0 & 13.0 & 3.6 & 1.5 & 48.5 & 4.0 \\ 
        17 & 15.0 & 36.7 & 24.0 & 3.9 & 1.8 & 56.8 & 4.8 \\ 
        18 & 18.2 & 34.5 & 19.0 & 3.7 & 1.6 & 53.1 & 4.3 \\ 
        19 & 15.3 & 29.2 & 13.0 & 3.6 & 1.6 & 49.3 & 4.3 \\ 
        20 & 15.0 & 29.8 & 11.0 & 3.6 & 1.6 & 51.1 & 4.3 \\ 
        21 & 7.9 & 28.5 & 15.0 & 3.5 & 1.4 & 51.0 & 4.2 \\ 
        22 & 25.2 & 35.2 & 12.0 & 3.7 & 1.7 & 54.9 & 4.3 \\ 
        23 & 7.6 & 34.7 & 10.0 & 3.7 & 1.7 & 56.6 & 4.3 \\ 
        24 & 26.0 & 33.7 & 11.0 & 3.8 & 1.7 & 53.4 & 4.4 \\ 
        25 & 14.7 & 27.6 & 12.0 & 3.5 & 1.4 & 49.7 & 4.1 \\ 
        26 & 15.7 & 28.2 & 14.0 & 3.6 & 1.5 & 49.9 & 4.1 \\ 
        27 & 18.8 & 30.3 & 13.0 & 3.6 & 1.5 & 51.0 & 4.1 \\ 
        28 & 12.8 & 34.8 & 12.0 & 3.6 & 1.6 & 56.9 & 4.3 \\ \hline
    \end{tabular}
\end{table}
